# Supplementary material for: Genome-wide identification and expression analysis of the NAC transcription factor family in Saccharum spontaneum under different stresses
Source: Plant Signal Behav. 2022 Jun 22;17(1):2088665. doi: 10.1080/15592324.2022.2088665 (PMC9225438; doi:10.1080/15592324.2022.2088665)
Supplement: Supplemental Material [file KPSB_A_2088665_SM8717.zip]

Archive with 8 entries (7 files):
- Supplementary Materials/
- Supplementary Materials/Figure S1.pdf
- Supplementary Materials/Table S1.pdf
- Supplementary Materials/Table S2.pdf
- Supplementary Materials/Table S3.pdf
- Supplementary Materials/Table S4.pdf
- Supplementary Materials/Table S5.pdf
- Supplementary Materials/Table S6.pdf
